# Supplementary material for: Fungal Mycobiome of Mature Strawberry Fruits (Fragaria x ananassa Variety ‘Monterey’) Suggests a Potential Market Site Contamination with Harmful Yeasts
Source: Foods. 2024 Apr 12;13(8):1175. doi: 10.3390/foods13081175 (PMC11049331; doi:10.3390/foods13081175)
Supplement: Supplementary file 1 [file foods-13-01175-s001.zip]

Archive with 1 entries (1 files):
- foods-2943337-supplementary.pdf
